# Supplementary material for: Machine learning for the identification of respiratory viral attachment machinery from sequences data
Source: PLoS One. 2023 Mar 2;18(3):e0281642. doi: 10.1371/journal.pone.0281642 (PMC9980812; doi:10.1371/journal.pone.0281642)
Supplement: S1 Dataset — (ARFF) [file pone.0281642.s003.arff]

@relation 'Cross Family Seconndary Model'

@attribute '\% sheet' numeric
@attribute '\% helix' numeric
@attribute 'Longest Sheet \%' numeric
@attribute 'Longest Helix \%' numeric
@attribute 'Spike Status' {Non-Spike,Spike}

@data
19.847328,32.840331,0.349873,1.065522,Non-Spike
20.197201,34.367048,0.174936,0.659987,Non-Spike
24.332061,28.403308,0.333969,1.319975,Spike
20.547945,48.858447,2.739726,23.287671,Non-Spike
3.797468,67.088608,3.797468,54.43038,Non-Spike
23.873874,40.09009,4.954955,14.414414,Non-Spike
14.102564,10.683761,2.564103,2.991453,Non-Spike
19.847328,32.840331,0.349873,1.065522,Non-Spike
20.197201,34.367048,0.174936,0.659987,Non-Spike
24.332061,28.403308,0.333969,1.319975,Spike
0,80.701754,0,64.912281,Non-Spike
14.0625,42.1875,7.8125,42.1875,Non-Spike
11.111111,47.474747,6.060606,29.292929,Non-Spike
26.008969,37.219731,4.932735,13.452915,Non-Spike
15.966387,35.294118,6.722689,15.966387,Non-Spike
0,75.384615,0,46.153846,Non-Spike
4.878049,41.463415,4.878049,15.853659,Non-Spike
14.914425,11.491443,2.933985,3.422983,Non-Spike
19.810978,34.169393,0.399855,1.217739,Non-Spike
21.828426,31.315885,0.41803,1.217739,Spike
14.634146,47.560976,7.317073,47.560976,Non-Spike
25.806452,37.327189,4.608295,14.746544,Non-Spike
15.775401,31.283422,1.871658,9.090909,Non-Spike
13.411079,9.912536,3.498542,2.915452,Non-Spike
15.775401,31.283422,1.871658,9.090909,Non-Spike
15.775401,31.283422,1.871658,9.090909,Non-Spike
15.775401,31.283422,1.871658,9.090909,Non-Spike
20.808595,31.227029,0.310998,0.94713,Non-Spike
20.617755,32.414476,0.155499,0.586655,Non-Spike
20.348837,26.937984,1.744186,5.426357,Non-Spike
16.705882,19.294118,1.882353,5.882353,Non-Spike
19.833192,37.234945,0.296862,1.173311,Spike
20.348837,26.937984,1.744186,5.426357,Non-Spike
20.348837,26.937984,1.744186,5.426357,Non-Spike
3.658537,63.414634,2.439024,47.560976,Non-Spike
26.027397,37.442922,4.56621,14.155251,Non-Spike
6.956522,41.73913,2.608696,16.956522,Non-Spike
11.963883,10.609481,2.708804,3.160271,Non-Spike
20.808595,31.227029,0.310998,0.94713,Non-Spike
20.617755,32.414476,0.155499,0.586655,Non-Spike
21.81227,30.294034,0.296862,1.173311,Spike
18.811881,31.683168,7.920792,14.851485,Non-Spike
18.348624,32.110092,7.33945,17.431193,Non-Spike
20.155039,25.581395,3.100775,4.651163,Non-Spike
21.777778,39.111111,2.666667,13.333333,Non-Spike
8.536585,67.073171,7.317073,67.073171,Non-Spike
26.027397,37.442922,4.56621,14.155251,Non-Spike
13.475177,10.638298,2.836879,2.836879,Non-Spike
2.040816,50,2.040816,20.918367,Non-Spike
19.847328,32.840331,0.349873,1.065522,Non-Spike
20.197201,34.367048,0.174936,0.659987,Non-Spike
24.332061,28.403308,0.333969,1.319975,Spike
20.547945,48.858447,2.739726,23.287671,Non-Spike
0,92.727273,0,92.727273,Non-Spike
11.111111,47.474747,6.060606,29.292929,Non-Spike
26.008969,37.219731,4.932735,13.452915,Non-Spike
28.409091,43.181818,6.818182,21.590909,Non-Spike
14.285714,34.920635,7.936508,23.809524,Non-Spike
21.73913,22.826087,6.521739,11.956522,Non-Spike
26.086957,18.84058,8.695652,18.84058,Non-Spike
0,81.818182,0,50,Non-Spike
25.882353,22.352941,9.411765,22.352941,Non-Spike
11.963883,10.609481,2.708804,3.160271,Non-Spike
15.463918,41.237113,5.154639,14.43299,Non-Spike
21.666667,36.111111,6.111111,13.333333,Non-Spike
19.810978,34.169393,0.399855,1.217739,Non-Spike
21.828426,31.315885,0.41803,1.217739,Spike
14.634146,47.560976,7.317073,47.560976,Non-Spike
25.806452,37.327189,4.608295,14.746544,Non-Spike
15.775401,31.283422,1.871658,9.090909,Non-Spike
13.411079,9.912536,3.498542,2.915452,Non-Spike
15.775401,31.283422,1.871658,9.090909,Non-Spike
15.775401,31.283422,1.871658,9.090909,Non-Spike
15.775401,31.283422,1.871658,9.090909,Non-Spike
15.679,47.387,1.568,13.24,Spike
14.286,48.258,1.568,8.537,Spike
15.854,46.167,1.394,13.24,Spike
15.854,46.167,1.394,13.24,Spike
0,17.742,0,13.226,Non-Spike
9.372,39.197,0.508,1.108,Non-Spike
4.103,50.256,3.077,13.846,Non-Spike
27.778,21.111,8.889,15.556,Non-Spike
12.276,47.059,3.069,5.115,Non-Spike
6.639,34.855,2.075,18.257,Non-Spike
29.297,26.953,3.516,6.641,Non-Spike
0,15.101,0,9.06,Non-Spike
9.885,37.321,0.508,1.109,Non-Spike
4.124,52.062,3.093,13.402,Non-Spike
28.889,24.444,8.889,15.556,Non-Spike
12.788,46.547,3.069,5.115,Non-Spike
7.884,39.834,2.075,10.373,Non-Spike
27.734,27.734,3.125,6.641,Non-Spike
0.946,16.404,0.946,12.303,Non-Spike
9.695,38.735,0.554,1.108,Non-Spike
4.103,50.256,3.077,13.846,Non-Spike
27.778,21.111,8.889,15.556,Non-Spike
12.276,47.059,3.069,5.115,Non-Spike
6.639,34.855,2.075,18.257,Non-Spike
29.297,26.953,3.516,6.641,Non-Spike
0,17.419,0,13.548,Non-Spike
10.388,36.934,0.6,1.108,Non-Spike
4.103,50.256,3.077,13.846,Non-Spike
28.889,21.111,8.889,15.556,Non-Spike
12.276,47.059,3.069,5.115,Non-Spike
6.639,34.855,2.075,18.257,Non-Spike
29.297,26.953,3.516,6.641,Non-Spike
17.44,45.826,1.299,15.028,Spike
18.367,44.712,1.299,15.028,Spike
15.77,47.495,1.113,15.028,Spike
17.44,45.64,1.299,15.028,Spike
17.44,45.826,1.299,15.028,Spike
17.44,45.826,1.299,15.028,Spike
16.512,47.124,1.484,14.1,Spike
15.77,46.011,1.299,14.657,Spike
1.843,13.825,1.382,12.903,Non-Spike
12.944,46.193,3.046,5.33,Non-Spike
6.463,32.313,1.701,12.585,Non-Spike
24.016,37.008,4.331,11.417,Non-Spike
4.813,49.198,3.209,9.626,Non-Spike
25.352,43.662,11.268,18.31,Non-Spike
22.162,30.27,8.108,9.73,Non-Spike
10.075,41.945,0.449,1.197,Non-Spike
1.695,10.593,1.695,10.593,Non-Spike
13.198,46.193,3.299,5.33,Non-Spike
3.401,28.571,1.361,12.585,Non-Spike
24.016,37.008,4.331,11.417,Non-Spike
5.348,49.733,3.209,9.626,Non-Spike
25.352,45.07,11.268,19.718,Non-Spike
24.044,21.311,8.743,9.836,Non-Spike
10.125,41.646,0.449,1.197,Non-Spike
3.125,13.839,1.786,5.804,Non-Spike
13.198,46.193,3.299,5.33,Non-Spike
4.082,25.85,1.361,11.905,Non-Spike
24.016,37.008,4.331,11.417,Non-Spike
4.278,50.267,3.209,9.626,Non-Spike
23.944,43.662,9.859,18.31,Non-Spike
20.67,30.168,7.821,10.056,Non-Spike
9.726,41.945,0.449,1.197,Non-Spike
0.913,11.416,0.913,11.416,Non-Spike
12.944,46.193,3.046,5.33,Non-Spike
4.762,28.231,1.701,12.245,Non-Spike
24.016,37.008,4.331,11.417,Non-Spike
4.813,49.733,3.209,9.626,Non-Spike
25.352,43.662,11.268,18.31,Non-Spike
19.126,32.24,7.104,9.836,Non-Spike
10.224,41.347,0.449,1.197,Non-Spike
0,13.242,0,5.479,Non-Spike
12.944,46.193,3.046,5.33,Non-Spike
6.122,32.653,1.701,12.585,Non-Spike
24.016,37.008,4.331,11.417,Non-Spike
4.278,52.941,3.209,9.626,Non-Spike
25.352,43.662,11.268,18.31,Non-Spike
19.672,31.694,7.65,9.836,Non-Spike
9.018,42.053,0.448,1.196,Non-Spike
0.913,12.329,0.913,12.329,Non-Spike
12.944,46.193,3.046,5.33,Non-Spike
6.803,29.932,1.701,13.265,Non-Spike
24.016,37.008,4.331,11.417,Non-Spike
4.813,49.733,3.209,9.626,Non-Spike
25.352,43.662,11.268,18.31,Non-Spike
22.727,39.394,6.818,13.636,Non-Spike
9.726,40.648,0.449,1.197,Non-Spike
2.165,5.195,1.299,4.762,Non-Spike
12.732,45.889,2.918,5.57,Non-Spike
3.741,28.912,1.361,11.905,Non-Spike
23.228,37.008,3.15,11.417,Non-Spike
3.743,50.267,3.209,9.626,Non-Spike
23.944,45.07,9.859,29.577,Non-Spike
19.209,38.418,5.085,10.169,Non-Spike
8.978,42.095,0.549,1.197,Non-Spike
2.542,16.102,1.271,16.102,Non-Spike
12.944,46.193,3.046,5.33,Non-Spike
4.082,24.83,1.701,11.565,Non-Spike
23.228,37.008,3.15,11.417,Non-Spike
5.348,49.733,3.209,9.626,Non-Spike
25.352,45.07,9.859,29.577,Non-Spike
24.859,29.379,9.04,10.734,Non-Spike
9.327,41.995,0.599,1.496,Non-Spike
15.937,19.79,1.576,3.503,Spike
19.853,13.787,2.206,3.676,Spike
20.187,13.832,2.43,3.738,Spike
17.163,18.389,1.576,3.503,Spike
20.037,13.971,2.206,3.676,Spike
18.996,13.62,2.151,3.584,Spike
19.251,12.478,2.139,3.565,Spike
18.133,13.465,2.154,3.591,Spike
20.971,12.397,1.24,1.653,Non-Spike
7.504,45.789,1.531,5.666,Non-Spike
20.928,28.314,1.231,3.125,Non-Spike
18.137,36.765,3.922,9.804,Non-Spike
12.695,35.412,1.782,8.018,Non-Spike
11.111,45.455,3.03,18.182,Non-Spike
12.466,10.569,2.168,4.336,Non-Spike
21.928,14.195,1.271,1.589,Non-Spike
8.55,48.55,1.527,5.649,Non-Spike
17.059,28.151,1.092,2.857,Non-Spike
17.225,35.407,3.828,8.612,Non-Spike
13.393,35.714,1.786,7.813,Non-Spike
8.811,9.692,2.203,4.846,Non-Spike
14,10,1.714,3.429,Non-Spike
22.543,11.645,1.282,1.709,Non-Spike
9.034,47.664,1.558,5.763,Non-Spike
16.262,29.338,1.09,3.269,Non-Spike
16.505,35.922,3.884,9.709,Non-Spike
13.839,34.598,1.786,5.804,Non-Spike
11.616,46.97,3.03,22.727,Non-Spike
15.543,8.504,1.76,3.226,Non-Spike
21.429,11.975,1.261,1.681,Non-Spike
7.75,47.541,1.49,5.514,Non-Spike
16.528,27.713,1.002,2.755,Non-Spike
18.137,36.765,3.922,9.804,Non-Spike
13.363,35.189,2.004,5.791,Non-Spike
11.111,45.455,3.03,18.182,Non-Spike
7.88,7.609,1.902,3.261,Non-Spike
21.199,12.527,1.285,1.713,Non-Spike
8.815,47.416,1.52,5.623,Non-Spike
16.345,28.919,1.257,2.766,Non-Spike
16.268,35.885,3.828,8.612,Non-Spike
13.393,35.045,1.786,5.804,Non-Spike
10.417,42.188,3.125,16.146,Non-Spike
15.429,11.143,1.429,3.429,Non-Spike
21.693,13.122,1.27,1.693,Non-Spike
8.232,47.409,1.524,5.64,Non-Spike
17.351,26.991,1.006,2.85,Non-Spike
16.268,36.842,3.828,9.569,Non-Spike
13.393,34.821,1.786,5.804,Non-Spike
13.542,42.708,3.125,27.604,Non-Spike
13.96,14.815,2.279,4.274,Non-Spike
21.324,13.235,1.261,1.681,Non-Spike
8.621,46.865,1.567,5.799,Non-Spike
19.251,27.005,1.159,3.03,Non-Spike
16.268,36.842,3.828,9.569,Non-Spike
13.393,35.045,1.786,5.804,Non-Spike
11.979,46.354,3.125,28.125,Non-Spike
13.96,12.821,1.994,4.274,Non-Spike
21.247,11.734,1.269,1.586,Non-Spike
8.621,45.925,1.567,5.799,Non-Spike
19.34,28.075,1.159,3.03,Non-Spike
16.268,36.842,3.828,9.569,Non-Spike
13.393,34.821,1.786,5.804,Non-Spike
13.542,42.708,3.125,27.604,Non-Spike
13.96,14.815,2.279,4.274,Non-Spike
19.081,29.329,1.59,4.947,Spike
21.378,28.269,1.59,4.594,Spike
20.819,28.648,1.423,5.16,Spike
20.108,29.443,1.616,4.668,Spike
20.141,28.799,1.413,5.124,Spike
19.107,32.5,1.607,5.179,Spike
20.536,29.107,1.607,5,Spike
22.321,28.214,1.607,4.643,Spike
21.815,32.239,1.737,3.668,Non-Spike
10.7,43.329,1.189,5.284,Non-Spike
10.754,44.413,1.397,4.749,Non-Spike
11.647,48.795,1.406,5.622,Non-Spike
34.542,7.463,2.132,5.33,Non-Spike
3.175,66.27,1.587,11.905,Non-Spike
7.391,48.261,2.609,6.522,Non-Spike
19.895,35.441,1.318,4.216,Non-Spike
10.964,42.404,1.189,5.284,Non-Spike
9.777,45.95,1.397,4.749,Non-Spike
9.438,46.586,2.209,5.622,Non-Spike
34.755,7.463,2.132,4.691,Non-Spike
3.175,66.27,1.587,11.905,Non-Spike
7.763,50.685,2.283,6.849,Non-Spike
20.422,36.891,1.449,4.348,Non-Spike
11.229,43.461,1.453,5.284,Non-Spike
12.291,38.687,1.676,2.793,Non-Spike
12.249,48.193,1.406,5.622,Non-Spike
33.262,6.823,2.132,5.117,Non-Spike
3.175,66.27,1.587,11.905,Non-Spike
6.751,51.477,2.11,6.329,Non-Spike
14.029,42.806,2.878,19.065,Non-Spike
11.214,43.536,1.451,5.277,Non-Spike
10.754,40.503,1.536,2.793,Non-Spike
11.321,42.183,1.482,5.391,Non-Spike
32.409,7.889,2.345,4.904,Non-Spike
3.175,66.27,1.587,11.905,Non-Spike
7.391,50,2.174,6.957,Non-Spike
19.104,34.387,1.449,3.953,Non-Spike
11.229,44.254,1.453,5.284,Non-Spike
9.777,44.832,1.257,3.212,Non-Spike
11.245,46.586,2.209,5.622,Non-Spike
35.821,6.61,2.132,2.985,Non-Spike
2.778,66.667,1.587,11.905,Non-Spike
7.763,50.685,2.283,6.849,Non-Spike
19.763,35.31,1.449,4.216,Non-Spike
11.493,42.536,1.453,5.284,Non-Spike
10.894,37.849,1.536,2.793,Non-Spike
11.245,46.386,2.209,5.622,Non-Spike
33.978,8.602,2.151,5.161,Non-Spike
2.778,66.27,1.587,11.905,Non-Spike
7.834,51.613,2.304,6.912,Non-Spike
20.026,35.573,1.449,4.216,Non-Spike
11.757,44.122,1.453,5.284,Non-Spike
10.615,39.106,1.536,2.793,Non-Spike
10.241,47.791,2.209,5.622,Non-Spike
34.115,5.97,2.345,4.051,Non-Spike
3.175,67.46,1.587,11.905,Non-Spike
6.957,48.261,2.174,6.522,Non-Spike
19.236,36.232,1.318,4.216,Non-Spike
11.096,42.933,1.453,5.284,Non-Spike
11.732,37.989,1.536,2.793,Non-Spike
9.237,49.398,1.406,5.622,Non-Spike
33.547,6.624,2.137,4.701,Non-Spike
3.175,66.27,1.587,11.905,Non-Spike
6.957,48.696,2.174,6.522,Non-Spike
30.397,17.098,2.073,6.045,Spike
30.261,16,2.087,5.913,Spike
27.846,17.163,2.102,5.604,Spike
30.662,14.808,2.091,4.355,Spike
4.537,45.917,1.452,4.537,Non-Spike
2.256,21.554,0.752,5.013,Non-Spike
9.17,7.86,3.057,4.367,Non-Spike
32.461,18.586,3.403,3.665,Non-Spike
20.221,45.037,2.206,13.419,Non-Spike
8.469,40.5,0.395,1.097,Non-Spike
4.58,47.71,1.718,4.771,Non-Spike
0,57.991,0,16.438,Non-Spike
4.754,21.655,1.056,5.106,Non-Spike
0,60.784,0,17.647,Non-Spike
0,63.536,0,19.89,Non-Spike
0,60.571,0,20.571,Non-Spike
31.897,19.828,3.736,4.023,Non-Spike
21.081,42.883,2.162,13.514,Non-Spike
8.772,40.306,0.405,1.035,Non-Spike
5.166,46.31,1.476,4.797,Non-Spike
2.025,25.57,1.266,7.089,Non-Spike
32.891,18.302,3.714,3.714,Non-Spike
19.782,45.009,1.452,13.43,Non-Spike
9.063,39.965,0.354,1.149,Non-Spike
5.437,48.155,1.748,4.854,Non-Spike
2.985,20.398,0.663,5.307,Non-Spike
3.753,0.268,1.877,0.268,Non-Spike
0.503,61.809,0.503,17.588,Non-Spike
33.994,19.83,3.683,3.966,Non-Spike
20.965,42.115,2.041,13.915,Non-Spike
8.106,40.215,0.358,1.03,Non-Spike
