# Supplementary material for: Machine learning for the identification of respiratory viral attachment machinery from sequences data
Source: PLoS One. 2023 Mar 2;18(3):e0281642. doi: 10.1371/journal.pone.0281642 (PMC9980812; doi:10.1371/journal.pone.0281642)
Supplement: S2 Dataset — (ARFF) [file pone.0281642.s004.arff]

@relation 'Cross Family N-Site Model'

@attribute N-sites numeric
@attribute Density numeric
@attribute '\% sheet' numeric
@attribute '\% helix' numeric
@attribute 'Longest Helix \%' numeric
@attribute 'Spike Status' {Non-Spike,Spike}

@data
33,0.004761,19.847328,32.840331,1.065522,Non-Spike
19,0.004452,20.197201,34.367048,0.659987,Non-Spike
30,0.021818,24.332061,28.403308,1.319975,Spike
2,0.009132,20.547945,48.858447,23.287671,Non-Spike
0,0,3.797468,67.088608,54.43038,Non-Spike
2,0.007843,23.873874,40.09009,14.414414,Non-Spike
2,0.005141,14.102564,10.683761,2.991453,Non-Spike
20,0.003029,19.847328,32.840331,1.065522,Non-Spike
10,0.002531,20.197201,34.367048,0.659987,Non-Spike
29,0.023654,24.332061,28.403308,1.319975,Spike
0,0,0,80.701754,64.912281,Non-Spike
0,0,14.0625,42.1875,42.1875,Non-Spike
2,0.020202,11.111111,47.474747,29.292929,Non-Spike
1,0.004484,26.008969,37.219731,13.452915,Non-Spike
0,0,15.966387,35.294118,15.966387,Non-Spike
0,0,0,75.384615,46.153846,Non-Spike
1,0.012195,4.878049,41.463415,15.853659,Non-Spike
1,0.002445,14.914425,11.491443,3.422983,Non-Spike
29,0.00463,19.810978,34.169393,1.217739,Non-Spike
22,0.018884,21.828426,31.315885,1.217739,Spike
0,0,14.634146,47.560976,47.560976,Non-Spike
1,0.004292,25.806452,37.327189,14.746544,Non-Spike
0,0,15.775401,31.283422,9.090909,Non-Spike
1,0.002865,13.411079,9.912536,2.915452,Non-Spike
0,0,15.775401,31.283422,9.090909,Non-Spike
2,0.02381,15.775401,31.283422,9.090909,Non-Spike
0,0,15.775401,31.283422,9.090909,Non-Spike
8,0.00112,20.808595,31.227029,0.94713,Non-Spike
6,0.001354,20.617755,32.414476,0.586655,Non-Spike
2,0.007246,20.348837,26.937984,5.426357,Non-Spike
5,0.011765,16.705882,19.294118,5.882353,Non-Spike
12,0.008837,19.833192,37.234945,1.173311,Spike
2,0.014706,20.348837,26.937984,5.426357,Non-Spike
0,0,20.348837,26.937984,5.426357,Non-Spike
0,0,3.658537,63.414634,47.560976,Non-Spike
1,0.004329,26.027397,37.442922,14.155251,Non-Spike
3,0.013043,6.956522,41.73913,16.956522,Non-Spike
2,0.004515,11.963883,10.609481,3.160271,Non-Spike
25,0.003533,20.808595,31.227029,0.94713,Non-Spike
18,0.004102,20.617755,32.414476,0.586655,Non-Spike
21,0.015613,21.81227,30.294034,1.173311,Spike
2,0.019802,18.811881,31.683168,14.851485,Non-Spike
1,0.009174,18.348624,32.110092,17.431193,Non-Spike
0,0,20.155039,25.581395,4.651163,Non-Spike
2,0.008889,21.777778,39.111111,13.333333,Non-Spike
0,0,8.536585,67.073171,67.073171,Non-Spike
1,0.004566,26.027397,37.442922,14.155251,Non-Spike
4,0.009639,13.475177,10.638298,2.836879,Non-Spike
0,0,2.040816,50,20.918367,Non-Spike
24,0.003687,19.847328,32.840331,1.065522,Non-Spike
13,0.003399,20.197201,34.367048,0.659987,Non-Spike
25,0.021115,24.332061,28.403308,1.319975,Spike
0,0,20.547945,48.858447,23.287671,Non-Spike
0,0,0,92.727273,92.727273,Non-Spike
0,0,11.111111,47.474747,29.292929,Non-Spike
4,0.017699,26.008969,37.219731,13.452915,Non-Spike
0,0,28.409091,43.181818,21.590909,Non-Spike
0,0,14.285714,34.920635,23.809524,Non-Spike
1,0.01087,21.73913,22.826087,11.956522,Non-Spike
0,0,26.086957,18.84058,18.84058,Non-Spike
0,0,0,81.818182,50,Non-Spike
0,0,25.882353,22.352941,22.352941,Non-Spike
1,0.002415,11.963883,10.609481,3.160271,Non-Spike
1,0.010309,15.463918,41.237113,14.43299,Non-Spike
3,0.016667,21.666667,36.111111,13.333333,Non-Spike
24,0.003687,19.810978,34.169393,1.217739,Non-Spike
20,0.016779,21.828426,31.315885,1.217739,Spike
0,0,14.634146,47.560976,47.560976,Non-Spike
1,0.004608,25.806452,37.327189,14.746544,Non-Spike
0,0,15.775401,31.283422,9.090909,Non-Spike
1,0.002915,13.411079,9.912536,2.915452,Non-Spike
0,0,15.775401,31.283422,9.090909,Non-Spike
1,0.012048,15.775401,31.283422,9.090909,Non-Spike
0,0,15.775401,31.283422,9.090909,Non-Spike
5,0.026,15.854,46.167,13.24,Spike
5,0.026,15.854,46.167,13.24,Spike
4,0.021,14.286,48.258,8.537,Spike
5,0.026,15.679,47.387,13.24,Spike
3,0.029,0,17.419,13.548,Non-Spike
4,0.038,0.946,16.404,12.303,Non-Spike
3,0.03,0,15.101,9.06,Non-Spike
2,0.019,0,17.742,13.226,Non-Spike
18,0.025,10.388,36.934,1.108,Non-Spike
1,0.015,4.103,50.256,13.846,Non-Spike
0,0,28.889,21.111,15.556,Non-Spike
3,0.023,12.276,47.059,5.115,Non-Spike
4,0.05,6.639,34.855,18.257,Non-Spike
3,0.035,29.297,26.953,6.641,Non-Spike
18,0.025,9.695,38.735,1.108,Non-Spike
1,0.015,4.103,50.256,13.846,Non-Spike
0,0,27.778,21.111,15.556,Non-Spike
3,0.023,12.276,47.059,5.115,Non-Spike
4,0.05,6.639,34.855,18.257,Non-Spike
3,0.035,29.297,26.953,6.641,Non-Spike
14,0.019,9.885,37.321,1.109,Non-Spike
1,0.015,4.124,52.062,13.402,Non-Spike
0,0,28.889,24.444,15.556,Non-Spike
2,0.015,12.788,46.547,5.115,Non-Spike
5,0.062,7.884,39.834,10.373,Non-Spike
3,0.035,27.734,27.734,6.641,Non-Spike
18,0.025,9.372,39.197,1.108,Non-Spike
1,0.015,4.103,50.256,13.846,Non-Spike
0,0,27.778,21.111,15.556,Non-Spike
3,0.023,12.276,47.059,5.115,Non-Spike
4,0.05,6.639,34.855,18.257,Non-Spike
3,0.035,29.297,26.953,6.641,Non-Spike
3,0.017,15.77,46.011,14.657,Spike
3,0.017,16.512,47.124,14.1,Spike
3,0.017,17.44,45.826,15.028,Spike
3,0.017,17.44,45.826,15.028,Spike
3,0.017,17.44,45.64,15.028,Spike
3,0.017,15.77,47.495,15.028,Spike
3,0.017,18.367,44.712,15.028,Spike
3,0.017,17.44,45.826,15.028,Spike
5,0.064,2.542,16.102,16.102,Non-Spike
1,0.008,12.944,46.193,5.33,Non-Spike
1,0.01,4.082,24.83,11.565,Non-Spike
2,0.024,23.228,37.008,11.417,Non-Spike
1,0.016,5.348,49.733,9.626,Non-Spike
0,0,25.352,45.07,29.577,Non-Spike
2,0.034,24.859,29.379,10.734,Non-Spike
11,0.016,9.327,41.995,1.496,Non-Spike
4,0.052,2.165,5.195,4.762,Non-Spike
0,0,12.732,45.889,5.57,Non-Spike
1,0.01,3.741,28.912,11.905,Non-Spike
2,0.024,23.228,37.008,11.417,Non-Spike
0,0,3.743,50.267,9.626,Non-Spike
0,0,23.944,45.07,29.577,Non-Spike
1,0.017,19.209,38.418,10.169,Non-Spike
12,0.018,8.978,42.095,1.197,Non-Spike
1,0.014,0.913,12.329,12.329,Non-Spike
1,0.008,12.944,46.193,5.33,Non-Spike
1,0.01,6.803,29.932,13.265,Non-Spike
2,0.024,24.016,37.008,11.417,Non-Spike
2,0.032,4.813,49.733,9.626,Non-Spike
0,0,25.352,43.662,18.31,Non-Spike
0,0,22.727,39.394,13.636,Non-Spike
10,0.015,9.726,40.648,1.197,Non-Spike
1,0.014,0,13.242,5.479,Non-Spike
1,0.008,12.944,46.193,5.33,Non-Spike
1,0.01,6.122,32.653,12.585,Non-Spike
2,0.024,24.016,37.008,11.417,Non-Spike
1,0.016,4.278,52.941,9.626,Non-Spike
0,0,25.352,43.662,18.31,Non-Spike
3,0.049,19.672,31.694,9.836,Non-Spike
10,0.015,9.018,42.053,1.196,Non-Spike
3,0.041,0.913,11.416,11.416,Non-Spike
1,0.008,12.944,46.193,5.33,Non-Spike
1,0.01,4.762,28.231,12.245,Non-Spike
2,0.024,24.016,37.008,11.417,Non-Spike
2,0.032,4.813,49.733,9.626,Non-Spike
0,0,25.352,43.662,18.31,Non-Spike
3,0.049,19.126,32.24,9.836,Non-Spike
10,0.015,10.224,41.347,1.197,Non-Spike
3,0.04,3.125,13.839,5.804,Non-Spike
1,0.008,13.198,46.193,5.33,Non-Spike
1,0.01,4.082,25.85,11.905,Non-Spike
2,0.024,24.016,37.008,11.417,Non-Spike
2,0.032,4.278,50.267,9.626,Non-Spike
0,0,23.944,43.662,18.31,Non-Spike
3,0.05,20.67,30.168,10.056,Non-Spike
9,0.013,9.726,41.945,1.197,Non-Spike
0,0,1.695,10.593,10.593,Non-Spike
1,0.008,13.198,46.193,5.33,Non-Spike
1,0.01,3.401,28.571,12.585,Non-Spike
2,0.024,24.016,37.008,11.417,Non-Spike
2,0.032,5.348,49.733,9.626,Non-Spike
0,0,25.352,45.07,19.718,Non-Spike
2,0.033,24.044,21.311,9.836,Non-Spike
9,0.013,10.125,41.646,1.197,Non-Spike
3,0.041,1.843,13.825,12.903,Non-Spike
1,0.008,12.944,46.193,5.33,Non-Spike
1,0.01,6.463,32.313,12.585,Non-Spike
2,0.024,24.016,37.008,11.417,Non-Spike
2,0.032,4.813,49.198,9.626,Non-Spike
0,0,25.352,43.662,18.31,Non-Spike
3,0.049,22.162,30.27,9.73,Non-Spike
9,0.013,10.075,41.945,1.197,Non-Spike
7,0.036,30.397,17.098,6.045,Spike
7,0.037,30.261,16,5.913,Spike
8,0.042,27.846,17.163,5.604,Spike
3,0.016,30.662,14.808,4.355,Spike
3,0.016,4.537,45.917,4.537,Non-Spike
2,0.015,2.256,21.554,5.013,Non-Spike
2,0.026,9.17,7.86,4.367,Non-Spike
2,0.016,32.461,18.586,3.665,Non-Spike
3,0.017,20.221,45.037,13.419,Non-Spike
13,0.017,8.469,40.5,1.097,Non-Spike
4,0.023,4.58,47.71,4.771,Non-Spike
2,0.027,0,57.991,16.438,Non-Spike
6,0.032,4.754,21.655,5.106,Non-Spike
1,0.015,0,60.784,17.647,Non-Spike
0,0,0,63.536,19.89,Non-Spike
0,0,0,60.571,20.571,Non-Spike
2,0.017,31.897,19.828,4.023,Non-Spike
1,0.005,21.081,42.883,13.514,Non-Spike
11,0.015,8.772,40.306,1.035,Non-Spike
2,0.011,5.166,46.31,4.797,Non-Spike
1,0.008,2.025,25.57,7.089,Non-Spike
2,0.016,32.891,18.302,3.714,Non-Spike
5,0.027,19.782,45.009,13.43,Non-Spike
8,0.011,9.063,39.965,1.149,Non-Spike
8,0.047,5.437,48.155,4.854,Non-Spike
8,0.04,2.985,20.398,5.307,Non-Spike
3,0.024,3.753,0.268,0.268,Non-Spike
1,0.015,0.503,61.809,17.588,Non-Spike
2,0.017,33.994,19.83,3.966,Non-Spike
4,0.022,20.965,42.115,13.915,Non-Spike
20,0.027,8.106,40.215,1.03,Non-Spike
4,0.021,15.937,19.79,3.503,Spike
2,0.012,19.853,13.787,3.676,Spike
2,0.011,20.187,13.832,3.738,Spike
2,0.012,17.163,18.389,3.503,Spike
4,0.022,20.037,13.971,3.676,Spike
2,0.011,18.996,13.62,3.584,Spike
2,0.011,19.251,12.478,3.565,Spike
2,0.011,18.133,13.465,3.591,Spike
9,0.028,20.971,12.397,1.653,Non-Spike
3,0.014,7.504,45.789,5.666,Non-Spike
2,0.006,20.928,28.314,3.125,Non-Spike
1,0.015,18.137,36.765,9.804,Non-Spike
0,0,12.695,35.412,8.018,Non-Spike
1,0.015,11.111,45.455,18.182,Non-Spike
0,0,12.466,10.569,4.336,Non-Spike
7,0.022,21.928,14.195,1.589,Non-Spike
4,0.031,8.55,48.55,5.649,Non-Spike
2,0.008,17.059,28.151,2.857,Non-Spike
0,0,17.225,35.407,8.612,Non-Spike
2,0.021,13.393,35.714,7.813,Non-Spike
1,0.015,8.811,9.692,4.846,Non-Spike
0,0,14,10,3.429,Non-Spike
10,0.032,22.543,11.645,1.709,Non-Spike
2,0.009,9.034,47.664,5.763,Non-Spike
2,0.005,16.262,29.338,3.269,Non-Spike
2,0.029,16.505,35.922,9.709,Non-Spike
2,0.013,13.839,34.598,5.804,Non-Spike
1,0.016,11.616,46.97,22.727,Non-Spike
3,0.026,15.543,8.504,3.226,Non-Spike
7,0.022,21.429,11.975,1.681,Non-Spike
2,0.01,7.75,47.541,5.514,Non-Spike
1,0.003,16.528,27.713,2.755,Non-Spike
1,0.014,18.137,36.765,9.804,Non-Spike
0,0,13.363,35.189,5.791,Non-Spike
1,0.015,11.111,45.455,18.182,Non-Spike
0,0,7.88,7.609,3.261,Non-Spike
10,0.032,21.199,12.527,1.713,Non-Spike
3,0.014,8.815,47.416,5.623,Non-Spike
2,0.005,16.345,28.919,2.766,Non-Spike
2,0.029,16.268,35.885,8.612,Non-Spike
1,0.007,13.393,35.045,5.804,Non-Spike
1,0.016,10.417,42.188,16.146,Non-Spike
1,0.009,15.429,11.143,3.429,Non-Spike
7,0.022,21.693,13.122,1.693,Non-Spike
2,0.009,8.232,47.409,5.64,Non-Spike
2,0.005,17.351,26.991,2.85,Non-Spike
1,0.014,16.268,36.842,9.569,Non-Spike
1,0.007,13.393,34.821,5.804,Non-Spike
1,0.016,13.542,42.708,27.604,Non-Spike
2,0.017,13.96,14.815,4.274,Non-Spike
7,0.022,21.324,13.235,1.681,Non-Spike
3,0.014,8.621,46.865,5.799,Non-Spike
2,0.005,19.251,27.005,3.03,Non-Spike
1,0.015,16.268,36.842,9.569,Non-Spike
0,0,13.393,35.045,5.804,Non-Spike
1,0.016,11.979,46.354,28.125,Non-Spike
0,0,13.96,12.821,4.274,Non-Spike
11,0.035,21.247,11.734,1.586,Non-Spike
2,0.009,8.621,45.925,5.799,Non-Spike
2,0.005,19.34,28.075,3.03,Non-Spike
2,0.029,16.268,36.842,9.569,Non-Spike
1,0.007,13.393,34.821,5.804,Non-Spike
1,0.016,13.542,42.708,27.604,Non-Spike
2,0.017,13.96,14.815,4.274,Non-Spike
11,0.058,19.081,29.329,4.947,Spike
6,0.032,21.378,28.269,4.594,Spike
6,0.032,20.819,28.648,5.16,Spike
8,0.043,20.108,29.443,4.668,Spike
6,0.032,20.141,28.799,5.124,Spike
3,0.016,19.107,32.5,5.179,Spike
4,0.021,20.536,29.107,5,Spike
7,0.038,22.321,28.214,4.643,Spike
1,0.006,21.815,32.239,3.668,Non-Spike
7,0.012,10.7,43.329,5.284,Non-Spike
6,0.025,10.754,44.413,4.749,Non-Spike
1,0.006,11.647,48.795,5.622,Non-Spike
6,0.038,34.542,7.463,5.33,Non-Spike
0,0,3.175,66.27,11.905,Non-Spike
0,0,7.391,48.261,6.522,Non-Spike
1,0.004,19.895,35.441,4.216,Non-Spike
6,0.024,10.964,42.404,5.284,Non-Spike
7,0.029,9.777,45.95,4.749,Non-Spike
0,0,9.438,46.586,5.622,Non-Spike
8,0.051,34.755,7.463,4.691,Non-Spike
1,0.012,3.175,66.27,11.905,Non-Spike
1,0.014,7.763,50.685,6.849,Non-Spike
3,0.012,20.422,36.891,4.348,Non-Spike
7,0.028,11.229,43.461,5.284,Non-Spike
7,0.029,12.291,38.687,2.793,Non-Spike
2,0.012,12.249,48.193,5.622,Non-Spike
6,0.038,33.262,6.823,5.117,Non-Spike
0,0,3.175,66.27,11.905,Non-Spike
1,0.013,6.751,51.477,6.329,Non-Spike
2,0.008,14.029,42.806,19.065,Non-Spike
6,0.024,11.214,43.536,5.277,Non-Spike
7,0.03,10.754,40.503,2.793,Non-Spike
1,0.006,11.321,42.183,5.391,Non-Spike
4,0.027,32.409,7.889,4.904,Non-Spike
0,0,3.175,66.27,11.905,Non-Spike
1,0.013,7.391,50,6.957,Non-Spike
1,0.004,19.104,34.387,3.953,Non-Spike
6,0.024,11.229,44.254,5.284,Non-Spike
8,0.034,9.777,44.832,3.212,Non-Spike
0,0,11.245,46.586,5.622,Non-Spike
8,0.051,35.821,6.61,2.985,Non-Spike
1,0.012,2.778,66.667,11.905,Non-Spike
1,0.014,7.763,50.685,6.849,Non-Spike
1,0.004,19.763,35.31,4.216,Non-Spike
7,0.028,11.493,42.536,5.284,Non-Spike
7,0.029,10.894,37.849,2.793,Non-Spike
1,0.006,11.245,46.386,5.622,Non-Spike
7,0.045,33.978,8.602,5.161,Non-Spike
0,0,2.778,66.27,11.905,Non-Spike
1,0.014,7.834,51.613,6.912,Non-Spike
1,0.004,20.026,35.573,4.216,Non-Spike
6,0.024,11.757,44.122,5.284,Non-Spike
7,0.029,10.615,39.106,2.793,Non-Spike
1,0.006,10.241,47.791,5.622,Non-Spike
6,0.038,34.115,5.97,4.051,Non-Spike
0,0,3.175,67.46,11.905,Non-Spike
1,0.013,6.957,48.261,6.522,Non-Spike
2,0.008,19.236,36.232,4.216,Non-Spike
6,0.024,11.096,42.933,5.284,Non-Spike
8,0.034,11.732,37.989,2.793,Non-Spike
2,0.012,9.237,49.398,5.622,Non-Spike
6,0.038,33.547,6.624,4.701,Non-Spike
0,0,3.175,66.27,11.905,Non-Spike
1,0.013,6.957,48.696,6.522,Non-Spike
