# Supplementary material for: Machine learning for the identification of respiratory viral attachment machinery from sequences data
Source: PLoS One. 2023 Mar 2;18(3):e0281642. doi: 10.1371/journal.pone.0281642 (PMC9980812; doi:10.1371/journal.pone.0281642)
Supplement: S3 Dataset — (ARFF) [file pone.0281642.s005.arff]

@relation 'Secondary Structure Herpesviridae Validation Set'

@attribute '\% sheet' numeric
@attribute '\% helix' numeric
@attribute 'Longest Sheet \%' numeric
@attribute 'Longest Helix \%' numeric
@attribute 'Spike Status' {Non-Spike,Spike}

@data
18.75,0,5.208333,0,Non-Spike
0.993377,18.874172,0.993377,6.622517,Non-Spike
0,16.438356,0,8.90411,Non-Spike
3.076923,56.153846,3.076923,22.307692,Non-Spike
14.516129,30.107527,4.83871,10.215054,Non-Spike
26.717557,25.954198,2.16285,5.470738,Spike
11.195929,39.694656,1.145038,2.926209,Non-Spike
15.139949,23.664122,1.272265,4.3257,Non-Spike
17.258883,18.527919,2.538071,7.614213,Non-Spike
13.978495,31.182796,4.301075,17.741935,Non-Spike
22.727273,11.454545,1.636364,6.727273,Non-Spike
26.159794,30.670103,2.190722,5.541237,Spike
22.857143,48.571429,14.285714,48.571429,Non-Spike
24.595469,20.38835,2.912621,4.20712,Non-Spike
17.560976,40,3.902439,9.756098,Non-Spike
19.341564,24.279835,4.526749,5.349794,Non-Spike
23.076923,36.789298,4.013378,8.695652,Non-Spike
26.717557,27.480916,2.290076,5.470738,Spike
17.045455,19.318182,4.545455,6.25,Non-Spike
14.611872,37.442922,3.196347,19.634703,Non-Spike
20.138889,29.861111,1.388889,3.194444,Non-Spike
0,43.283582,0,20.895522,Non-Spike
0,33.766234,0,19.480519,Non-Spike
26.717557,25.954198,2.16285,5.470738,Spike
