# Supplementary material for: Machine learning for the identification of respiratory viral attachment machinery from sequences data
Source: PLoS One. 2023 Mar 2;18(3):e0281642. doi: 10.1371/journal.pone.0281642 (PMC9980812; doi:10.1371/journal.pone.0281642)
Supplement: S4 Dataset — (ARFF) [file pone.0281642.s006.arff]

@relation 'N-Site Herpesviridae Validation Set'

@attribute N-sites numeric
@attribute Density numeric
@attribute '\% sheet' numeric
@attribute '\% helix' numeric
@attribute 'Longest Helix \%' numeric
@attribute 'Spike Status' {Non-Spike,Spike}

@data
0,0,22.857143,48.571429,48.571429,Non-Spike
1,0.003236,24.595469,20.38835,4.20712,Non-Spike
3,0.014634,17.560976,40,9.756098,Non-Spike
6,0.024691,19.341564,24.279835,5.349794,Non-Spike
4,0.013378,23.076923,36.789298,8.695652,Non-Spike
13,0.015312,26.717557,27.480916,5.470738,Spike
1,0.005682,17.045455,19.318182,6.25,Non-Spike
0,0,14.611872,37.442922,19.634703,Non-Spike
10,0.013889,20.138889,29.861111,3.194444,Non-Spike
0,0,0,43.283582,20.895522,Non-Spike
2,0.025974,0,33.766234,19.480519,Non-Spike
7,0.007743,26.717557,25.954198,5.470738,Spike
0,0,18.75,0,0,Non-Spike
0,0,0.993377,18.874172,6.622517,Non-Spike
0,0,0,16.438356,8.90411,Non-Spike
0,0,3.076923,56.153846,22.307692,Non-Spike
1,0.005376,14.516129,30.107527,10.215054,Non-Spike
8,0.00885,26.717557,25.954198,5.470738,Spike
5,0.005875,11.195929,39.694656,2.926209,Non-Spike
4,0.003239,15.139949,23.664122,4.3257,Non-Spike
2,0.005076,17.258883,18.527919,7.614213,Non-Spike
1,0.005376,13.978495,31.182796,17.741935,Non-Spike
3,0.005455,22.727273,11.454545,6.727273,Non-Spike
13,0.016753,26.159794,30.670103,5.541237,Spike
